# Supplementary material for: First description and comparison of the morphological and ultramicro characteristics of the antennal sensilla of two fir longhorn beetles
Source: PLoS One. 2020 Oct 30;15(10):e0241115. doi: 10.1371/journal.pone.0241115 (PMC7598455; doi:10.1371/journal.pone.0241115)
Supplement: S1 File — (XLSX) [file pone.0241115.s001.xlsx]

## Sheet: Measurements for spine
Supplementary table 1. Measurements for spine on the antennals of Allotraeus asiaticus Schwarzer.
Measurements	F1		F2		F3		F4		F5
(mm)	♀	♂	♀	♂	♀	♂	♀	♂	♀	♂
Length	407.92	233.91	390.53	322.46	294.23	276.16	95.61	46.72	28.66	50.56
	303.99	244.55	285.11	268.24	258.36	208.52	128.42	37.08	12.26	57.39
	369.51	295.99	318.52	238.63	256.79	236.64	113.02	41.34	32.13	32.94
	360.86	306.67	357.45	249.37	188.19	252.87	130.71	39.73	27.52	47.37
	321.62	301.71	271.46	274.25	233.43	197.62	54.39	48.21	25.91	41.98
Width	106.39	75.78	86.93	91.37	71.49	84.41	41.72	20.96	17.32	16.87
	101.45	79.75	86.28	88.01	76.95	69.91	45.46	17.68	16.51	16.53
	94.62	89.21	90.64	73.58	75.71	68.57	43.79	20.33	18.96	14.86
	105.53	89.62	92.35	71.77	64.22	74.13	48.68	18.22	17.63	14.93
	82.23	94.82	71.11	89.17	74.38	63.94	36.29	21.41	13.64	15.34

## Sheet: Measurements for the antenna
Supplementary table 2. Measurements for the antenna of Allotraeus asiaticus Schwarzer.
Measurements	Scape		Pedicel		F1		F2		F3		F4		F5		F6		F7		F8		F9
(mm)	♀	♂	♀	♂	♀	♂	♀	♂	♀	♂	♀	♂	♀	♂	♀	♂	♀	♂	♀	♂	♀	♂
Length	1.757	1.611	0.568	0.439	2.631	2.456	2.015	1.974	2.284	2.291	2.384	2.289	2.666	1.959	2.401	2.355	2.271	2.139	2.048	2.042	2.584	2.408
	1.585	1.523	0.386	0.521	1.847	2.261	1.478	1.855	1.652	1.894	1.629	2.158	1.751	1.569	1.518	1.752	1.495	1.631	1.319	1.921	1.521	2.338
	1.442	1.549	0.461	0.421	1.978	2.364	1.466	1.784	1.738	1.609	1.762	1.889	1.882	2.031	1.676	1.737	1.636	1.611	1.424	1.874	1.615	2.223
	1.651	1.528	0.376	0.431	2.322	2.047	2.034	1.578	1.526	1.867	2.199	1.563	1.689	1.893	1.482	1.813	1.383	1.553	1.864	1.518	2.454	1.832
	1.445	1.524	0.446	0.419	2.131	1.821	1.434	1.701	2.211	1.597	1.756	1.591	2.478	1.927	1.613	1.428	2.185	2.054	1.325	1.797	1.507	1.806
	1.805	1.615	0.556	0.435	2.637	2.451	2.022	1.977	2.288	2.296	2.397	2.247	2.686	1.954	2.342	1.673	2.29	2.125	2.032	2.053	2.438	2.382
	1.453	1.683	0.377	0.409	1.867	2.283	1.474	1.821	1.733	1.873	1.635	2.093	1.763	1.893	1.562	1.557	1.532	1.665	1.431	1.913	1.613	2.335
	1.503	1.514	0.464	0.429	2.039	2.271	1.441	1.863	1.673	1.623	1.761	1.879	1.891	1.934	1.631	1.849	1.617	1.621	1.422	1.523	1.617	2.221
	1.342	1.519	0.449	0.41	1.982	1.978	1.437	1.979	2.197	1.834	2.193	1.861	1.732	1.961	1.511	1.891	1.499	1.598	1.796	1.803	2.219	1.816
	1.649	1.547	0.459	0.429	2.135	2.279	1.462	1.612	1.732	1.713	1.765	1.624	1.238	1.873	1.609	2.173	1.503	2.046	1.417	1.892	1.521	1.821
Width	0.578	0.448	0.385	0.335	0.385	0.298	0.283	0.245	0.297	0.201	0.251	0.184	0.238	0.172	0.211	0.178	0.212	0.143	0.197	0.142	0.167	0.141
	0.452	0.348	0.282	0.319	0.279	0.257	0.281	0.238	0.254	0.207	0.256	0.168	0.201	0.165	0.201	0.173	0.185	0.144	0.172	0.152	0.176	0.135
	0.474	0.378	0.286	0.314	0.255	0.288	0.221	0.239	0.205	0.211	0.182	0.197	0.172	0.159	0.163	0.144	0.154	0.139	0.152	0.132	0.145	0.132
	0.487	0.345	0.263	0.291	0.312	0.246	0.269	0.222	0.211	0.214	0.185	0.166	0.172	0.161	0.151	0.154	0.141	0.144	0.137	0.133	0.147	0.143
	0.487	0.341	0.345	0.257	0.293	0.242	0.275	0.285	0.219	0.189	0.188	0.169	0.148	0.153	0.147	0.155	0.143	0.162	0.135	0.152	0.162	0.154
	0.594	0.422	0.356	0.277	0.371	0.366	0.267	0.294	0.302	0.241	0.277	0.212	0.252	0.196	0.204	0.19	0.212	0.146	0.214	0.155	0.165	0.143
	0.451	0.363	0.279	0.279	0.354	0.301	0.305	0.235	0.252	0.213	0.239	0.189	0.2	0.173	0.198	0.193	0.183	0.143	0.183	0.151	0.152	0.137
	0.518	0.459	0.259	0.278	0.334	0.293	0.231	0.241	0.208	0.232	0.186	0.173	0.178	0.167	0.173	0.165	0.153	0.145	0.151	0.149	0.139	0.152
	0.446	0.424	0.318	0.276	0.298	0.302	0.272	0.281	0.211	0.192	0.192	0.185	0.154	0.189	0.162	0.159	0.151	0.151	0.142	0.136	0.157	0.157
	0.469	0.456	0.271	0.281	0.341	0.253	0.281	0.291	0.253	0.211	0.179	0.179	0.183	0.176	0.151	0.176	0.149	0.143	0.137	0.151	0.161	0.141
Supplementary table 3. Measurements for the antenna of Callidium villosulum Fairmaire.
Measurements	Scape		Pedicel		F1		F2		F3		F4		F5		F6		F7		F8		F9
(mm)	♀	♂	♀	♂	♀	♂	♀	♂	♀	♂	♀	♂	♀	♂	♀	♂	♀	♂	♀	♂	♀	♂
Length	0.862	1.028	0.247	0.379	0.769	1.051	0.631	0.948	0.771	1.112	0.768	1.062	0.702	1.055	0.593	0.972	0.564	0.872	0.486	0.786	0.621	0.982
	0.903	1.142	0.248	0.489	0.723	1.083	0.612	0.941	0.768	1.078	0.758	1.118	0.731	1.123	0.598	0.917	0.565	0.871	0.477	0.711	0.644	1.045
	0.827	1.057	0.258	0.469	0.626	1.204	0.662	1.165	0.706	1.404	0.746	1.272	0.679	1.284	0.567	1.082	0.512	0.996	0.446	0.887	0.596	1.248
	0.784	1.265	0.289	0.464	0.668	1.192	0.614	0.973	0.789	1.388	0.758	1.158	0.637	1.217	0.535	1.085	0.521	0.948	0.501	0.733	0.593	1.109
	0.912	1.413	0.282	0.518	0.806	1.264	0.632	1.131	0.765	1.225	0.788	1.345	0.779	1.199	0.601	1.013	0.612	0.998	0.523	0.952	0.707	1.364
	0.901	1.004	0.293	0.361	0.771	1.049	0.631	0.944	0.772	1.092	0.773	1.077	0.708	1.039	0.601	0.936	0.561	0.848	0.484	0.773	0.614	0.979
	0.899	1.184	0.307	0.482	0.798	1.073	0.624	0.957	0.766	1.06	0.719	1.109	0.731	1.106	0.594	0.922	0.575	0.881	0.494	0.699	0.645	1.033
	0.936	1.157	0.296	0.481	0.788	1.196	0.637	1.148	0.798	1.386	0.755	1.186	0.678	1.256	0.525	1.074	0.513	0.981	0.445	0.88	0.595	1.229
	0.916	1.141	0.306	0.467	0.801	1.203	0.641	1.118	0.763	1.389	0.763	1.163	0.637	1.228	0.662	0.981	0.612	0.943	0.523	0.949	0.645	1.165
	0.879	1.256	0.287	0.479	0.793	1.259	0.629	1.163	0.782	1.217	0.771	1.269	0.705	1.109	0.597	0.997	0.558	0.851	0.493	0.792	0.622	1.002
Width	0.276	0.318	0.165	0.195	0.176	0.185	0.179	0.172	0.169	0.169	0.172	0.163	0.166	0.152	0.175	0.163	0.186	0.171	0.166	0.179	0.165	0.166
	0.248	0.361	0.169	0.183	0.183	0.181	0.226	0.172	0.177	0.167	0.178	0.161	0.191	0.161	0.195	0.159	0.202	0.171	0.197	0.169	0.183	0.166
	0.281	0.425	0.187	0.258	0.224	0.229	0.213	0.242	0.188	0.202	0.179	0.211	0.196	0.211	0.212	0.213	0.209	0.234	0.223	0.256	0.221	0.153
	0.312	0.413	0.197	0.262	0.204	0.218	0.231	0.201	0.161	0.218	0.178	0.191	0.214	0.225	0.218	0.211	0.212	0.179	0.274	0.183	0.229	0.208
	0.283	0.432	0.182	0.252	0.193	0.224	0.191	0.229	0.179	0.191	0.187	0.179	0.236	0.172	0.223	0.173	0.222	0.202	0.234	0.215	0.251	0.174
	0.273	0.332	0.175	0.186	0.185	0.197	0.185	0.205	0.174	0.202	0.179	0.189	0.171	0.182	0.172	0.199	0.195	0.187	0.173	0.18	0.154	0.149
	0.281	0.385	0.191	0.181	0.209	0.224	0.203	0.208	0.184	0.195	0.181	0.2	0.187	0.196	0.192	0.186	0.195	0.188	0.199	0.174	0.176	0.13
	0.28	0.434	0.186	0.261	0.182	0.276	0.215	0.232	0.181	0.191	0.173	0.204	0.198	0.2	0.207	0.207	0.206	0.209	0.222	0.215	0.215	0.205
	0.293	0.335	0.195	0.252	0.211	0.217	0.221	0.289	0.179	0.221	0.177	0.193	0.203	0.221	0.205	0.203	0.226	0.172	0.223	0.177	0.219	0.151
	0.286	0.423	0.192	0.197	0.213	0.189	0.197	0.203	0.176	0.203	0.172	0.181	0.189	0.169	0.193	0.187	0.192	0.186	0.213	0.185	0.177	0.163

## Sheet: Length and diameter of sensilla
Supplementary table 4. Length and width of sensilla on the antenna of female in Allotraeus asiaticus Schwarzer.
SCh I		SCh II		SCh III		SCh IV		Bb		ST I		ST II		SB I		SB II		SB III
L	D	L	D	L	D	L	D	L	D	L	D	L	D	L	D	L	D	L	D
492.444	9.246	55.106	4.491	396.26	7.495	64.078	3.418	41.091	2.853	382.204	15.516	48.331	4.782	9.301	1.772	9.684	2.72	17.529	1.882
593.657	14.62	55.283	4.491	165.584	10.671	57.289	2.119	46.558	4.152	335.762	12.988	52.909	4.301	8.67	2.569	13.103	2.91	23.111	2.677
563.165	7.31	55.486	5.169	199.755	9.488	63.909	3.418	51.701	4.152	350.976	11.54	45.938	3.811	4.958	2.263	7.146	2.821	11.543	2.347
323.719	8.525	50.951	3.206	139.561	7.233	77.43	4.239	67.823	3.529	412.783	11.174	39.941	3.381	4.859	2.021	7.402	2.72	10.337	2.034
387.025	8.525	55.519	4.591	163.195	7.913	56.269	2.997	61.984	2.853	399.229	14.657	37.358	2.585	8.562	2.417	8.474	2.383	11.318	2.095
489.645	14.399	54.492	4.316	241.199	13.029	67.83	3.267	32.722	3.915	339.075	11.797	52.431	4.331	7.745	2.652	9.502	2.409	11.249	2.034
312.891	10.643	54.867	4.055	270.768	9.892	85.969	2.861	46.776	3.095	383.204	10.601	47.574	4.316	7.684	2.511	8.318	2.617	10.902	2.274
336.301	10.234	56.266	4.822	197.109	7.816	64.879	3.432	32.685	3.727	381.901	12.547	81.453	4.019	7.958	2.062	9.653	2.508	18.099	2.377
476.498	11.787	52.431	5.376	263.747	7.201	57.657	2.937	39.773	2.853	402.173	11.671	66.281	4.254	7.719	2.191	7.785	2.628	20.381	2.377
351.262	13.87	53.966	4.007	166.289	8.718	63.514	1.998	69.355	4.377	409.913	11.321	51.255	3.166	7.431	2.609	9.551	2.516	13.202	2.23
288.21	11.787	54.031	3.304	315.738	7.385	69.064	3.069	49.713	2.632	388.153	14.045	37.075	3.751	8.048	2.295	9.475	1.983	17.624	3.972
443.407	13.87	53.476	3.811	352.507	10.185	48.276	3.251	46.841	3.795	295.432	15.13	40.329	3.113	8.188	2.267	8.671	2.305	19.269	3.552
468.107	6.538	56.409	5.376	296.213	10.782	56.698	2.687	37.759	4.111	312.214	11.231	81.301	3.516	8.874	2.295	7.341	2.546	20.173	3.421
402.123	8.525	55.207	3.642	233.942	11.387	58.407	2.731	47.771	3.158	457.24	12.127	45.842	4.514	8.749	2.362	8.319	2.919	18.965	3.554
555.041	8.525	48.078	4.079	500.233	11.453	46.329	2.695	52.763	3.37	278.568	11.523	58.391	3.734	7.652	1.831	8.319	1.57	18.321	2.645
472.284	8.893	50.301	4.587	327.67	10.015	65.786	3.273	38.569	3.371	461.933	13.133	71.025	4.593	7.521	1.645	8.7	2.612	11.371	2.316
351.284	8.525	49.531	4.248	245.331	11.947	51.22	3.765	45.491	3.201	272.612	12.193	51.097	3.854	7.372	2.034	9.731	2.733	14.318	2.061
458.478	7.31	49.704	4.244	217.68	11.785	56.555	2.964	47.353	3.069	426.196	9.479	71.208	5.716	8.206	1.781	8.913	2.519	17.961	2.625
645.039	8.525	52.407	3.923	367.679	9.62	53.77	3.563	45.491	3.722	423.262	11.944	43.21	5.544	8.317	1.561	9.416	2.371	20.364	2.374
599.323	7.31	53.274	3.352	208.077	8.219	60.381	3.737	38.069	3.201	435.048	10.606	63.249	4.351	8.003	2.316	9.658	1.961	19.573	2.687
Supplementary table 5. Length and width of sensilla on the antenna of male in Allotraeus asiaticus Schwarzer.
SCh I		SCh II		SCh III		SCh IV		Bb		ST I		ST II		SB I		SB II		SB III
L	D	L	D	L	D	L	D	L	D	L	D	L	D	L	D	L	D	L	D
398.354	7.104	65.806	3.799	435.15	11.194	58.331	2.88	29.014	2.88	439.849	14.283	63.969	4.59	12.089	1.666	10.885	2.007	14.668	3.173
297.205	8.024	59.3	2.666	382.564	13.582	55.876	5.631	30.768	2.304	411.754	12.846	46.964	4.233	7.749	1.502	10.768	2.44	21.625	1.787
377.106	8.578	53.152	3.964	256.649	12.515	105.854	4.248	28.31	2.193	421.032	13.298	50.651	3.147	7.471	1.621	9.996	2.44	16.617	2.327
384.575	6.869	55.782	4.483	350.911	11.605	78.94	5.084	19.112	2.401	354.473	9.271	57.598	3.331	7.526	1.789	12.022	1.677	15.274	2.284
366.855	6.065	56.785	5.508	215.058	13.387	60.828	5.286	29.623	2.455	402.319	8.089	46.942	3.331	8.345	2.171	13.143	2.559	15.204	2.192
144.602	6.993	54.953	4.155	160.958	9.383	67.931	3.561	20.56	2.609	343.487	15.045	98.676	4.314	8.137	2.131	8.812	1.868	15.997	2.737
210.845	7.922	59.905	4.359	198.634	7.124	66.402	4.938	25.754	3.129	471.983	14.045	61.482	3.898	8.158	2.001	9.79	2.001	23.234	2.819
257.836	10.608	73.587	4.391	291.348	9.538	58.134	4.938	24.943	2.72	295.432	15.13	72.663	3.531	6.892	1.913	9.715	2.171	16.561	1.661
232.759	6.993	64.775	4.088	250.197	9.961	57.464	4.19	25.77	3.136	447.367	12.944	63.369	3.366	7.431	1.837	10.571	2.323	21.898	2.734
350	7.672	53.669	3.958	186.314	12.568	63.844	3.492	25.96	2.982	466.696	13.333	64.179	3.783	7.582	2.031	12.253	2.307	14.858	2.235
268.185	6.993	53.778	4.409	349.901	10.457	71.509	3.561	18.803	2.58	278.578	9.479	44.751	3.348	7.531	2.255	11.382	1.909	13.037	2.488
355.34	9.35	53.663	5.579	130.917	8.988	59.17	4.248	25.787	2.72	272.612	9.479	44.415	3.034	10.231	1.925	13.789	2.816	16.067	1.964
296.297	9.35	69.502	5.72	298.703	9.611	57.063	4.685	21.117	3.136	449.262	8.606	45.686	5.974	9.119	2.271	12.441	2.782	16.204	1.865
258.577	8.031	60.598	4.694	251.536	9.695	65.128	4.42	24.853	2.372	435.048	13.193	42.333	5.402	7.176	1.678	13.793	2.769	15.967	2.488
227.641	8.827	56.653	4.729	469.735	12.596	61.641	4.556	29.233	2.567	458.34	11.013	45.776	3.937	8.764	1.945	11.719	2.519	13.727	1.952
355.72	8.031	54.709	5.457	444.177	9.16	55.425	3.984	30.78	2.491	332.214	11.441	40.281	3.48	7.731	2.372	12.884	1.958	12.538	2.396
352.122	6.513	56.018	5.433	249.677	10.38	69.683	3.315	27.687	3.012	388.153	12.827	67.986	2.87	8.531	1.921	13.99	2.031	13.804	2.816
347.066	8.243	70.979	6.16	227.035	10.626	69.217	6.63	25.736	2.513	270.549	10.159	32.049	4.457	8.643	1.746	13.326	1.976	15.582	2.547
295.478	8.851	58.335	5.134	160.188	8.636	63.61	4.42	33.311	2.341	275.236	10.908	44.4	4.669	8.461	1.829	8.731	2.031	15.405	2.253
211.478	9.35	59.575	5.427	128.179	8.206	86.619	5.525	17.469	2.561	334.114	8.884	44.121	4.067	7.961	1.831	9.312	1.968	16.953	2.47
Supplementary table 6. Length and width of sensilla on the antenna of female in Callidium villosulum Fairmaire.
SCh I		SCh II		SCh III		SCh IV		Bb		ST I		ST II		SB I		SB II		SB III		SCa
L	D	L	D	L	D	L	D	L	D	L	D	L	D	L	D	L	D	L	D	L	D
425.699	8.122	43.06	3.62	106.421	7.046	156.954	4.233	28.003	3.205	463.421	11.457	63.118	3.778	10.847	1.544	10.857	1.697	13.271	1.673	1.677	5.052
451.547	7.467	40.271	3.934	98.303	6.454	114.6	4.499	36.995	2.592	362.931	11.394	50.134	4.582	11.049	2.279	11.879	1.76	21.872	2.489	1.593	6.203
199.15	9.175	40.28	3.525	145.491	6.026	105.353	4.233	35.672	2.222	392.251	7.042	39.479	3.666	17.395	3.112	10.785	1.465	15.235	2.06	1.612	6.565
214.703	7.061	41.986	4.246	83.884	7.358	96.479	4.022	35.625	2.846	260.972	8.54	59.932	2.749	9.071	2.253	11.116	1.767	23.132	1.574	1.597	4.755
208.203	8.076	41.407	3.77	100.342	6.454	101.286	3.625	38.656	3.583	400.53	10.248	34.719	3.525	6.501	2.016	12.595	2.248	25.389	2.013	1.576	6.435
278.344	9.08	38.196	4.07	106.421	7.046	89.797	4.262	36.24	2.514	283.517	9.198	42.296	3.224	6.75	1.82	15.74	2.258	22.924	1.865	1.645	6.347
202.964	7.321	41.035	3.044	232.868	12.106	97.951	4.125	31.256	3.823	195.547	9.039	44.227	3.333	5.376	2.378	13.376	2.055	23.454	2.248	1.612	6.085
216.062	6.501	42.86	3.4	205.478	12.869	98.471	4.527	26.759	3.583	291.83	10.721	45.083	4.162	8.301	1.625	15.021	2.646	23.338	3.417	1.654	5.639
205.312	11.883	41.707	3.911	125.28	11.923	99.823	3.711	41.968	3.143	320.548	6.649	64.191	4.563	10.692	2.834	13.211	2.842	18.945	2.441	1.637	7.379
178.403	9.376	42.865	3.783	154.552	12.346	91.427	4.527	48.201	3.771	333.406	6.649	50.515	3.511	9.127	1.825	16.08	2.385	14.318	1.957	1.632	7.372
230.492	7.968	43.941	3.521	205.51	8.474	67.156	4.582	25.687	4.216	215.971	7.522	58.935	4.082	8.91	1.732	14.704	2.646	14.121	1.768	1.665	5.163
251.581	8	40.458	4.367	103.187	8.56	76.231	3.688	17.006	2.572	355.175	9.403	31.067	3.662	8.766	2.491	15.248	2.51	12.048	1.668	1.624	6.732
204.716	8.443	38.514	3.756	126.351	9.239	91.136	4.119	13.299	3.009	206.168	8.92	33.731	4.199	10.416	1.882	16.153	2.634	21.386	2.95	1.631	6.545
159.442	7.968	36.619	4.632	180.167	8.013	104.03	4.952	20.144	2.962	329.449	8.947	32.908	3.246	7.408	1.925	13.912	2.845	10.847	2.198	1.587	7.003
207.804	8.111	36.618	4.421	194.61	12.885	97.101	3.888	22.977	2.65	370.985	6.622	47.651	3.177	8.943	2.282	12.9	2.734	11.548	2.101	1.654	5.812
200.347	8.346	42.319	3.887	138.676	8.159	88.449	4.279	23.273	3.258	353.191	8.916	37.912	3.812	10.136	1.867	15.613	2.513	11.548	2.38	1.594	6.637
212.277	9.654	45.568	3.712	79.013	6.442	84.188	5.995	18.765	3.004	379.235	9.654	47.731	2.967	7.946	1.931	14.739	2.607	13.975	2.282	1.617	6.731
223.398	8.735	41.113	3.936	79.728	6.195	118.115	3.991	21.719	2.324	273.591	7.404	51.133	3.886	8.676	2.066	15.436	2.466	23.169	3.412	1.633	6.943
164.517	7.968	41.056	3.634	139.356	11.266	82.768	5.114	27.856	3.224	364.197	10.167	60.327	4.037	9.237	1.763	13.821	2.309	20.964	2.763	1.653	5.644
246.909	8.693	38.893	4.014	101.091	6.221	95.952	4.478	29.524	2.849	273.417	9.371	47.154	3.446	10.109	2.341	14.376	1.897	19.763	2.321	1.578	7.321
Supplementary table 7. Length and width of sensilla on the antenna of male in Callidium villosulum Fairmaire.
SCh I		SCh II		SCh III		SCh IV		Bb		ST I		ST II		SB I		SB II		SB III		SCa
L	D	L	D	L	D	L	D	L	D	L	D	L	D	L	D	L	D	L	D	L	D
299.639	9.475	50.831	4.513	164.713	7.483	165.348	5.268	42.519	2.822	569.398	9.79	29.051	2.059	12.512	1.931	14.467	2.049	23.276	2.018		6.68
190.948	9.221	55.683	3.957	170.962	13.095	134.629	4.712	40.968	3.808	532.379	9.79	54.899	2.049	10.027	2.266	11.992	2.263	23.974	2.178		4.731
393.673	7.038	55.617	4.149	203.617	12.549	118.831	5.628	38.368	3.676	465.273	13.316	23.244	4.717	9.329	2.001	10.044	2.15	22.394	2.535		6.126
400.39	7.869	44.05	4.224	169.156	9.538	149.846	5.143	39.999	3.711	386.338	14.272	44.327	3.08	12.239	1.913	10.11	2.054	10.208	1.751		4.857
341.05	7.235	52.928	3.957	100.189	12.549	130.562	6.688	36.742	3.825	454.835	9.026	50.452	2.741	10.032	1.791	10.87	1.52	22.856	2.467		5.332
395.033	15.042	52.282	4.87	176.592	13.619	176.404	6.515	37.742	2.791	482.141	9.416	23.357	3.883	7.576	2.173	14.236	1.36	21.545	1.7		5.731
230.868	7.038	61.611	4.399	156.403	13.75	154.316	4.121	42.426	3.569	326.316	11.789	60.046	3.905	13.016	1.634	10.963	2.76	18.516	2.177		6.048
164.97	9.058	52.82	5.597	196.309	13.408	118.589	5.268	32.407	3.551	391.495	9.708	43.686	3.328	8.668	1.794	10.381	2.38	15.653	1.613		5.779
291.621	12.348	68.164	4.783	140.316	14.194	84.803	5.966	37.94	3.629	305.67	9.242	54.981	3.888	10.899	2.134	11.739	1.982	16.453	2.068		5.376
284.528	8.272	54.287	5.345	141.766	12.324	80.633	4.036	50.027	3.084	487.898	8.14	29.239	2.467	9.46	1.778	11.563	1.613	16.834	2.404		6.02
362.943	9.031	49.192	5.425	197.372	14.085	87.824	2.105	38.604	2.498	269.059	7.381	53.65	3.778	7.322	2.135	14.706	1.66	14.409	2.04		5.53
270.873	9.004	49.359	4.87	231.344	16.666	37.938	3.063	38.332	3.991	333.881	9.708	46.155	3.046	8.163	1.951	12.568	1.698	25.241	2.51		5.632
412.854	8.966	43.359	4.494	123.488	12.693	63.128	4.566	17.665	3.434	412.564	9.641	49.798	3.158	7.533	2.167	10.564	2.266	19.417	2.475		5.793
237.316	7.547	55.177	4.508	213.309	9.428	56.122	4.116	13.511	3.422	481.794	14.314	59.131	4.061	7.642	1.809	13.587	1.326	16.489	2.28		6.147
265.922	9.566	51.041	5.327	188.211	13.437	54.895	3.837	12.027	3.326	441.543	12.313	62.209	4.179	10.46	2.107	13.96	1.876	22.684	2.163		5.349
333.846	8.973	54.673	5.123	171.209	11.785	54.73	2.91	18.115	3.825	361.281	10.121	34.425	2.055	8.602	1.713	15.249	2.02	24.375	1.6		5.307
499.669	11.746	56.705	4.499	148.105	15.723	75.753	4.362	38.533	3.167	477.734	11.451	42.925	4.212	8.805	1.768	9.574	2.024	20.964	1.492		6.118
510.756	16.611	61.914	4.224	260.405	14.907	92.931	4.321	17.023	3.241	450.316	12.219	47.649	2.995	9.491	1.404	9.29	1.994	21.611	2.178		6.533
450.215	18.794	51.062	4.935	201.999	9.428	80.435	3.402	40.758	2.992	473.534	11.221	38.333	4.464	7.681	2.341	11.769	1.866	17.359	2.036		4.972
525.13	18.94	53.314	4.381	244.694	14.907	68.514	3.437	48.271	3.139	252.492	11.108	51.947	4.116	9.554	1.814	8.593	2.031	18.964	1.973		5.981

## Sheet: No. of sensillu of A. asiaticus
Supplementary table 8. Number of sensillum on the antennae of different joint of females of Allotraeus asiaticus Schwarzer.
	SCh I			SCh II			SCh III			SCh IV			Bb			ST I			ST II			SB I			SB II			SB III			SCa
	ventor	dorsal		ventor	dorsal		ventor	dorsal		ventor	dorsal		ventor	dorsal		ventor	dorsal		ventor	dorsal		ventor	dorsal		ventor	dorsal		ventor	dorsal		ventor	dorsal
Scape	22	0		0	113		0	0		0	287		53	54		0	4		5	12		0	0		0	0		0	0		0	0
	17	0		0	137		0	0		0	263		43	49		0	2		9	19		0	0		0	0		0	0		0	0
	24	0		0	106		0	0		0	266		49	53		0	3		8	26		0	0		0	0		0	0		0	0
	18	0		0	114		0	0		0	251		57	61		0	1		10	23		0	0		0	0		0	0		0	0
	16	0		0	121		0	0		0	274		66	63		0	4		8	17		0	0		0	0		0	0		0	0
Pedicel	10	0		0	20		0	0		0	32		0	21		0	3		0	8		0	0		0	0		0	0		0	0
	10	0		0	23		0	0		0	66		0	33		0	1		1	6		0	0		0	0		0	0		0	0
	15	0		0	19		0	0		0	56		0	27		0	3		0	7		0	0		0	0		0	0		0	0
	9	0		0	21		0	0		0	53		0	26		0	2		2	10		0	0		0	0		0	0		0	0
	11	0		0	15		0	0		0	47		0	40		0	3		0	12		0	0		0	0		0	0		0	0
F1	63	0		0	855		0	3		0	231		0	0		0	4		4	35		0	293		0	59		0	47		0	0
	85	0		0	873		0	4		0	305		0	0		0	3		5	36		0	299		0	60		0	48		0	0
	79	0		0	911		0	6		0	457		0	0		0	7		4	37		0	312		0	63		0	50		0	0
	81	0		0	764		0	3		0	319		0	0		0	3		6	31		0	262		0	52		0	42		0	0
	78	0		0	889		0	3		0	339		0	0		0	3		3	37		0	304		0	61		0	49		0	0
F2	66	0		0	540		0	6		0	363		0	0		0	4		5	59		0	38		0	32		0	70		0	0
	46	0		0	613		0	8		0	405		0	0		0	5		8	67		0	43		0	37		0	80		0	0
	38	0		0	571		0	6		0	371		0	0		0	4		10	63		0	40		0	34		0	74		0	0
	44	0		0	518		0	4		0	386		0	0		0	3		8	57		0	36		0	31		0	67		0	0
	40	0		0	539		0	6		0	382		0	0		0	3		13	59		0	38		0	32		0	70		0	0
F3	55	0		0	1040		0	6		0	805		0	0		0	1		27	45		0	201		0	22		0	45		0	0
	20	0		0	963		0	4		0	673		0	0		0	2		23	41		0	186		0	21		0	41		0	0
	23	0		0	1136		0	6		0	565		0	0		0	1		21	49		0	220		0	25		0	49		0	0
	36	0		0	987		0	8		0	732		0	0		0	1		19	42		0	191		0	21		0	42		0	0
	34	0		0	1092		0	3		0	814		0	0		0	1		24	47		0	211		0	24		0	47		0	0
F4	33	0		0	1493		0	3		34	1324		0	0		0	1		26	52		0	275		0	79		0	52		0	0
	14	0		0	1678		0	6		25	1257		0	0		0	0		27	59		0	309		0	88		0	59		0	0
	16	0		0	1537		0	10		27	1231		0	0		0	0		31	54		0	283		0	81		0	54		0	0
	14	0		0	1354		0	13		31	1098		0	0		0	0		24	47		0	249		0	71		0	47		0	0
	14	0		0	1526		0	8		21	1314		0	0		0	1		26	53		0	281		0	80		0	53		0	0
F5	9	0		0	1663		0	9		48	1654		0	0		0	1		27	75		0	132		0	95		0	189		0	0
	8	0		0	1559		6	6		57	1731		0	0		0	1		31	71		0	124		0	89		0	177		0	0
	12	0		0	1471		3	8		42	1522		0	0		0	0		33	67		0	117		0	84		0	167		0	0
	10	0		0	1568		2	6		46	1609		0	0		0	1		28	71		0	125		0	89		0	178		0	0
	9	0		0	1454		3	7		37	1578		0	0		0	0		26	66		0	116		0	83		0	165		0	0
F6	4	0		915	1158		2	9		0	0		0	0		0	1		85	108		85	69		43	54		110	139		0	0
	3	0		1036	1312		4	7		0	0		0	0		0	0		97	123		97	79		48	61		124	157		0	0
	4	0		843	1067		3	5		0	0		0	0		0	1		79	100		78	64		39	502		101	128		0	0
	3	0		1006	1273		1	7		0	0		0	0		0	0		94	119		94	76		47	59		121	153		0	0
	3	0		928	1175		3	8		0	0		0	0		0	0		87	110		87	71		43	55		111	141		0	0
F7	1	0		1101	1327		2	8		0	0		0	0		0	2		82	99		82	99		32	38		69	83		0	0
	2	0		1261	1519		3	4		0	0		0	0		0	1		93	113		94	113		36	43		79	96		0	0
	1	0		1041	1254		2	3		0	0		0	0		0	0		77	93		77	93		30	36		65	79		0	0
	3	0		1064	1282		3	4		0	0		0	0		0	1		79	95		79	95		30	37		67	81		0	0
	1	0		990	1193		2	6		0	0		0	0		0	0		73	89		73	86		28	34		62	75		0	0
F8	2	0		1074	1220		2	7		0	0		0	0		0	0		98	111		98	89		33	37		130	148		0	0
	0	0		1050	1193		1	5		0	0		0	0		0	1		95	109		95	87		32	36		127	145		0	0
	0	0		1187	1349		1	4		0	0		0	0		0	0		108	123		108	98		36	41		144	164		0	0
	2	0		1023	1162		2	3		0	0		0	0		0	1		93	105		93	85		31	35		124	141		0	0
	1	0		1212	1377		3	4		0	0		0	0		0	0		110	125		110	100		37	42		147	167		0	0
F9	0	0		1332	1432		0	0		0	0		0	0		0	0		76	82		76	134		21	22		125	134		0	0
	0	0		1206	1297		0	0		0	0		0	0		0	0		69	74		69	122		19	20		113	122		0	0
	0	0		1356	1384		0	0		0	0		0	0		0	1		78	79		78	130		21	22		127	130		0	0
	0	0		1405	1511		0	0		0	0		0	0		0	0		81	87		81	142		22	24		132	142		0	0
	0	0		1225	1317		0	0		0	0		0	0		0	0		70	76		70	123		19	21		115	123		0	0
Supplementary table 9. Number of sensillum on the antennae of different joint of males of Allotraeus asiaticus Schwarzer.
	SCh I			SCh II			SCh III			SCh IV			Bb			ST I			ST II			SB I			SB II			SB III			SCa
	ventor	dorsal		ventor	dorsal		ventor	dorsal		ventor	dorsal		ventor	dorsal		ventor	dorsal		ventor	dorsal		ventor	dorsal		ventor	dorsal		ventor	dorsal		ventor	dorsal
Scape	10	0		0	159		0	0		0	230		63	62		0	4		6	14		0	0		0	0		0	0		0	0
	16	0		0	120		0	0		0	317		48	51		0	6		6	19		0	0		0	0		0	0		0	0
	14	0		0	117		0	0		0	332		53	61		0	4		5	13		0	0		0	0		0	0		0	0
	18	0		0	125		0	0		0	293		50	47		0	5		2	18		0	0		0	0		0	0		0	0
	16	0		0	109		0	0		0	279		67	65		0	4		4	16		0	0		0	0		0	0		0	0
Pedicel	15	0		0	19		0	0		0	45		0	32		0	3		1	12		0	0		0	0		0	0		0	0
	10	0		0	21		0	0		0	73		0	27		0	4		2	9		0	0		0	0		0	0		0	0
	9	0		0	15		0	0		0	51		0	42		0	3		1	8		0	0		0	0		0	0		0	0
	11	0		0	12		0	0		0	46		0	26		0	4		0	13		0	0		0	0		0	0		0	0
	13	0		0	20		0	0		0	55		0	31		0	3		1	8		0	0		0	0		0	0		0	0
F1	85	0		0	781		0	7		0	361		0	0		0	3		12	32		0	267		0	54		0	43		0	0
	87	0		0	893		0	6		0	325		0	0		0	6		15	37		0	306		0	61		0	49		0	0
	96	0		0	821		0	7		0	419		0	0		0	5		15	34		0	281		0	56		0	45		0	0
	91	0		0	902		0	8		0	376		0	0		0	3		18	37		0	309		0	62		0	49		0	0
	83	0		0	635		0	5		0	405		0	0		0	4		16	26		0	217		0	44		0	34		0	0
F2	79	0		0	627		0	7		0	417		0	0		0	2		10	69		0	44		0	38		0	81		0	0
	57	0		0	576		0	6		0	297		0	0		0	2		23	63		0	40		0	35		0	75		0	0
	45	0		0	613		0	3		0	273		0	0		0	1		19	67		0	43		0	37		0	80		0	0
	52	0		0	545		0	7		0	315		0	0		0	3		13	60		0	38		0	33		0	71		0	0
	51	0		0	496		0	10		0	338		0	0		0	1		15	55		0	35		0	30		0	64		0	0
F3	48	0		0	1263		0	9		43	667		0	0		0	1		21	54		0	244		0	28		0	54		0	0
	38	0		0	1327		0	10		51	832		0	0		0	0		29	57		0	257		0	29		0	57		0	0
	32	0		0	1311		0	6		57	771		0	0		0	1		23	56		0	254		0	28		0	56		0	0
	27	0		0	1289		0	8		63	733		0	0		0	2		31	55		0	249		0	28		0	55		0	0
	33	0		0	1336		0	10		52	685		0	0		0	0		17	57		0	259		0	29		0	57		0	0
F4	29	0		0	1473		0	8		113	1673		0	0		0	1		27	52		0	271		0	78		0	52		0	0
	23	0		0	1349		0	9		97	1323		0	0		0	0		23	47		0	249		0	71		0	47		0	0
	31	0		0	1531		0	8		125	1462		0	0		0	1		32	54		0	282		0	81		0	54		0	0
	24	0		0	1654		0	6		94	1379		0	0		0	0		35	58		0	305		0	87		0	58		0	0
	21	0		0	1359		0	10		109	1458		0	0		0	1		23	48		0	250		0	72		0	48		0	0
F5	13	0		0	1473		0	6		48	443		0	0		0	1		23	67		0	117		0	84		0	167		0	0
	9	0		0	1317		3	6		53	387		0	0		0	0		21	60		0	105		0	75		0	150		0	0
	8	0		0	1224		4	5		59	392		0	0		0	1		17	56		0	97		0	70		0	139		0	0
	10	0		0	1318		2	6		36	453		0	0		0	0		25	60		0	105		0	75		0	150		0	0
	12	0		0	1393		3	4		43	684		0	0		0	1		31	63		0	111		0	79		0	158		0	0
F6	6	0		965	1221		2	8		0	0		0	0		0	1		90	114		58	73		45	57		116	147		0	0
	3	0		864	1094		3	4		0	0		0	0		0	0		81	102		52	66		40	51		104	131		0	0
	6	0		898	1137		2	5		0	0		0	0		0	1		84	106		54	68		42	53		108	136		0	0
	7	0		1116	1413		3	6		0	0		0	0		0	0		104	132		67	85		52	66		134	170		0	0
	4	0		992	1256		2	4		0	0		0	0		0	1		93	117		60	75		46	59		119	151		0	0
F7	3	0		923	1112		3	5		0	0		0	0		0	1		69	83		69	83		26	32		58	70		0	0
	4	0		875	1054		3	4		0	0		0	0		0	0		65	78		65	78		25	30		55	66		0	0
	6	0		1055	1271		2	6		0	0		0	0		0	1		78	94		78	94		30	36		66	80		0	0
	2	0		846	1019		2	6		0	0		0	0		0	0		63	76		63	76		24	29		53	64		0	0
	4	0		1106	1333		2	5		0	0		0	0		0	1		82	99		82	99		32	38		70	84		0	0
F8	2	0		1155	1313		3	6		0	0		0	0		0	0		105	119		84	95		35	40		140	159		0	0
	2	0		1139	1294		2	3		0	0		0	0		0	0		104	118		83	94		35	39		138	157		0	0
	0	0		1245	1415		2	3		0	0		0	0		0	0		113	129		91	103		38	43		151	171		0	0
	2	0		1194	1357		2	4		0	0		0	0		0	1		109	123		87	99		36	41		145	165		0	0
	1	0		1181	1342		3	5		0	0		0	0		0	1		107	122		86	98		36	41		143	163		0	0
F9	0	0		952	1024		0	0		0	0		0	0		0	0		55	59		89	96		15	16		89	96		0	0
	0	0		903	971		0	0		0	0		0	0		0	0		52	56		85	91		14	15		85	91		0	0
	0	0		1136	1159		0	0		0	0		0	0		0	0		65	66		107	109		18	18		107	109		0	0
	0	0		975	1048		0	0		0	0		0	0		0	0		56	60		91	98		15	16		91	98		0	0
	0	0		1029	1106		0	0		0	0		0	0		0	1		59	63		96	104		16	17		96	104		0	0

## Sheet: No. of sensillu of C. villosulu
Supplementary table 10. Number of sensillum on the antennae of different joint of females of Callidium villosulum Fairmaire.
	SCh I			SCh II			SCh III			SCh IV			Bb			ST I			ST II			SB I			SB II			SB III			SCa
	ventor	dorsal		ventor	dorsal		ventor	dorsal		ventor	dorsal		ventor	dorsal		ventor	dorsal		ventor	dorsal		ventor	dorsal		ventor	dorsal		ventor	dorsal		ventor	dorsal
Scape	4	0		0	0		0	0		13	51		19	25		0	11		0	6		0	0		0	0		0	0		0	0
	6	0		0	0		0	0		17	56		27	34		0	9		0	4		0	0		0	0		0	0		0	0
	4	0		0	0		0	0		21	61		25	39		0	12		0	7		0	0		0	0		0	0		0	0
	5	0		0	0		0	0		27	53		18	23		0	10		0	6		0	0		0	0		0	0		0	0
	4	0		0	0		0	0		19	57		23	31		0	14		0	8		0	0		0	0		0	0		0	0
Pedicel	5	0		0	0		0	0		4	9		19	23		0	3		0	3		0	0		0	0		0	0		0	0
	5	0		0	0		0	0		6	12		13	19		0	5		0	6		0	0		0	0		0	0		0	0
	4	0		0	0		0	0		3	6		17	21		0	4		0	3		0	0		0	0		0	0		0	0
	6	0		0	0		0	0		6	13		17	23		0	4		0	4		0	0		0	0		0	0		0	0
	8	0		0	0		0	0		6	10		21	25		0	3		0	6		0	0		0	0		0	0		0	0
F1	19	0		0	0		0	0		8	67		0	0		0	8		0	4		0	0		0	0		0	0		0	5
	24	0		0	0		0	0		7	71		0	0		0	5		0	6		0	0		0	0		0	0		0	3
	18	0		0	0		0	0		11	83		0	0		0	8		0	6		0	0		0	0		0	0		0	2
	27	0		0	0		0	0		15	87		0	0		0	10		0	5		0	0		0	0		0	0		0	6
	18	0		0	0		0	0		7	79		0	0		0	8		0	3		0	0		0	0		0	0		0	2
F2	8	0		0	0		0	0		16	79		0	0		0	2		0	9		0	0		0	0		0	0		0	2
	9	0		0	0		0	0		9	70		0	0		0	3		0	9		0	0		0	0		0	0		0	1
	13	0		0	0		0	0		4	83		0	0		0	3		0	10		0	0		0	0		0	0		0	2
	18	0		0	0		0	0		5	81		0	0		0	2		0	7		0	0		0	0		0	0		0	1
	10	0		0	0		0	0		7	77		0	0		0	4		0	9		0	0		0	0		0	0		0	1
F3	8	0		0	321		1	2		23	66		0	0		0	2		2	16		0	24		0	128		0	40		0	22
	12	0		0	293		1	4		31	73		0	0		0	0		1	15		0	22		0	117		0	37		0	20
	6	0		0	357		2	3		25	67		0	0		0	0		3	18		0	27		0	143		0	45		0	25
	19	0		0	382		2	2		24	58		0	0		0	0		1	19		0	29		0	153		0	48		0	26
	10	0		0	349		3	4		27	63		0	0		0	2		2	10		0	14		0	77		0	24		0	13
F4	8	0		0	471		2	6		41	121		0	0		0	0		4	18		0	88		0	110		0	70		0	10
	6	0		0	877		2	7		37	109		0	0		0	0		6	33		0	164		0	205		0	131		0	18
	5	0		0	570		2	4		47	113		0	0		0	0		4	21		0	106		0	133		0	85		0	12
	15	0		0	518		2	7		43	127		0	0		0	0		4	19		0	97		0	121		0	77		0	11
	13	0		0	510		2	5		45	105		0	0		0	0		5	19		0	95		0	119		0	76		0	11
F5	6	0		0	944		2	6		37	63		0	0		0	0		10	58		0	207		0	196		0	102		0	33
	4	0		0	833		2	4		43	77		0	0		0	0		8	51		0	183		0	173		0	90		0	29
	6	0		0	905		2	4		47	59		0	0		0	0		11	56		0	198		0	188		0	98		0	31
	7	0		0	891		2	3		42	61		0	0		0	0		6	55		0	195		0	185		0	96		0	31
	6	0		0	698		1	3		44	64		0	0		0	0		8	43		0	153		0	145		0	75		0	24
F6	4	0		347	979		1	3		87	0		0	0		0	0		12	50		59	238		53	213		65	263		3	38
	4	0		256	627		4	2		83	0		0	0		0	0		14	55		66	263		59	236		73	291		3	42
	4	0		311	754		2	3		75	0		0	0		0	0		11	45		54	215		48	193		59	238		3	34
	4	0		273	721		1	1		89	0		0	0		0	0		13	53		64	253		57	227		70	280		3	40
	2	0		325	830		1	2		77	0		0	0		0	0		13	51		61	243		55	218		68	269		3	38
F7	2	0		416	635		3	3		0	0		0	0		0	0		21	61		61	173		91	260		24	69		15	43
	3	0		407	621		3	3		0	0		0	0		0	0		22	64		64	182		96	273		26	73		16	46
	2	0		421	759		3	4		0	0		0	0		0	0		16	46		46	131		69	197		18	53		12	32
	2	0		389	592		2	2		0	0		0	0		0	0		19	55		55	157		82	235		22	63		14	39
	3	0		394	617		1	3		0	0		0	0		0	0		22	62		62	177		93	266		25	71		16	44
F8	3	0		632	751		3	3		0	0		0	0		0	0		45	60		75	99		184	245		55	73		20	26
	2	0		573	717		2	3		0	0		0	0		0	0		42	56		71	94		174	232		52	69		19	25
	0	0		541	697		3	4		0	0		0	0		0	0		38	50		63	84		155	207		46	62		17	22
	1	0		685	835		2	4		0	0		0	0		0	0		33	45		56	74		137	183		41	54		15	20
	1	0		677	854		2	5		0	0		0	0		0	0		43	58		72	96		178	237		53	71		19	26
F9	0	0		1153	1449		1	2		0	0		0	0		0	0		60	73		147	179		152	185		78	95		46	56
	0	0		973	1285		2	1		0	0		0	0		0	0		53	65		130	159		134	164		69	85		41	50
	0	0		852	1093		1	1		0	0		0	0		0	0		45	55		112	136		115	140		59	72		35	42
	0	0		1074	1354		1	3		0	0		0	0		0	0		56	68		138	168		142	173		73	89		43	52
	0	0		897	1171		1	1		0	0		0	0		0	0		48	59		119	146		123	150		63	77		37	45
Supplementary table 11. Number of sensillum on the antennae of different joint of males of Callidium villosulum Fairmaire.
	SCh I			SCh II			SCh III			SCh IV			Bb			ST I			ST II			SB I			SB II			SB III			SCa
	ventor	dorsal		ventor	dorsal		ventor	dorsal		ventor	dorsal		ventor	dorsal		ventor	dorsal		ventor	dorsal		ventor	dorsal		ventor	dorsal		ventor	dorsal		ventor	dorsal
Scape	4	0		0	0		0	0		26	42		35	37		0	18		0	4		0	0		0	0		0	0		0	0
	6	0		0	0		0	0		22	39		31	33		0	12		0	3		0	0		0	0		0	0		0	0
	6	0		0	0		0	0		33	43		53	55		0	13		0	6		0	0		0	0		0	0		0	0
	4	0		0	0		0	0		24	43		41	44		0	8		0	4		0	0		0	0		0	0		0	0
	5	0		0	0		0	0		24	45		44	47		0	10		0	5		0	0		0	0		0	0		0	0
Pedicel	8	0		0	0		0	0		3	8		20	28		0	2		0	1		0	0		0	0		0	0		0	0
	10	0		0	0		0	0		2	15		18	36		0	3		0	2		0	0		0	0		0	0		0	0
	11	0		0	0		0	0		4	6		17	25		0	4		0	1		0	0		0	0		0	0		0	0
	12	0		0	0		0	0		2	10		13	27		0	4		0	3		0	0		0	0		0	0		0	0
	10	0		0	0		0	0		3	12		16	32		0	2		0	2		0	0		0	0		0	0		0	0
F1	37	0		0	0		0	0		8	69		0	0		0	7		0	7		0	0		0	0		0	0		0	4
	43	0		0	0		0	0		10	81		0	0		0	5		0	8		0	0		0	0		0	0		0	5
	42	0		0	0		0	0		11	74		0	0		0	8		0	7		0	0		0	0		0	0		0	4
	45	0		0	0		0	0		10	98		0	0		0	9		0	5		0	0		0	0		0	0		0	4
	49	0		0	0		0	0		12	72		0	0		0	5		0	6		0	0		0	0		0	0		0	3
F2	11	0		0	0		0	0		27	83		0	0		0	2		0	7		0	0		0	0		0	0		0	1
	15	0		0	0		0	0		18	79		0	0		0	3		0	9		0	0		0	0		0	0		0	3
	18	0		0	0		0	0		22	90		0	0		0	3		0	9		0	0		0	0		0	0		0	1
	19	0		0	0		0	0		18	93		0	0		0	4		0	13		0	0		0	0		0	0		0	2
	12	0		0	0		0	0		21	88		0	0		0	3		0	7		0	0		0	0		0	0		0	1
F3	10	0		0	327		1	5		26	53		0	0		0	1		4	12		0	19		0	25		0	37		0	6
	11	0		0	456		3	3		28	48		0	0		0	0		3	13		0	26		0	36		0	52		0	9
	13	0		0	581		1	4		23	47		0	0		0	0		2	10		0	33		0	45		0	66		0	11
	9	0		0	579		0	3		26	58		0	0		0	1		2	12		0	33		0	45		0	66		0	10
	16	0		0	557		1	4		21	50		0	0		0	0		3	11		0	32		0	44		0	64		0	11
F4	6	0		0	866		3	4		38	48		0	0		0	0		8	9		0	50		0	68		0	185		0	6
	7	0		0	735		2	5		38	46		0	0		0	0		5	8		0	42		0	57		0	157		0	5
	6	0		0	632		2	8		36	42		0	0		0	0		7	12		0	36		0	49		0	135		0	4
	8	0		0	810		2	5		37	37		0	0		0	0		7	8		0	46		0	63		0	173		0	6
	7	0		0	838		2	5		38	43		0	0		0	0		9	7		0	48		0	65		0	179		0	6
F5	6	0		0	995		3	5		43	37		0	0		0	0		8	52		0	64		0	98		0	243		0	8
	5	0		0	1190		2	3		47	41		0	0		0	0		9	41		0	50		0	76		0	189		0	6
	6	0		0	1058		2	7		35	47		0	0		0	0		9	44		0	54		0	83		0	205		0	6
	8	0		0	983		3	5		39	43		0	0		0	0		7	46		0	56		0	86		0	213		0	7
	5	0		0	1217		3	5		44	33		0	0		0	0		12	47		0	57		0	88		0	217		0	7
F6	6	0		0	1496		1	6		110	0		0	0		0	0		9	90		0	156		0	214		0	296		0	11
	4	0		0	1259		0	5		125	0		0	0		0	0		8	76		0	131		0	180		0	249		0	9
	5	0		0	1380		2	5		95	0		0	0		0	0		10	83		0	144		0	197		0	273		0	101
	5	0		0	1269		0	8		133	0		0	0		0	0		8	77		0	132		0	181		0	251		0	9
	3	0		0	1289		1	5		117	0		0	0		0	0		14	78		0	135		0	184		0	255		0	9
F7	4	0		573	1692		0	6		0	0		0	0		0	0		25	98		22	89		57	226		79	315		2	10
	3	0		589	1778		2	3		0	0		0	0		0	0		26	103		23	93		60	238		83	331		3	10
	2	0		462	1483		3	3		0	0		0	0		0	0		22	86		19	78		50	198		69	276		2	9
	3	0		443	1359		2	5		0	0		0	0		0	0		20	79		18	71		45	182		63	253		2	8
	4	0		511	1596		2	7		0	0		0	0		0	0		23	93		21	84		53	213		74	297		2	9
F8	2	0		871	1161		2	7		0	0		0	0		0	0		14	41		43	123		81	230		97	279		3	8
	2	0		914	1219		3	0		0	0		0	0		0	0		16	46		48	138		90	257		109	312		3	9
	3	0		773	1031		1	2		0	0		0	0		0	0		12	35		37	105		68	196		83	238		2	7
	0	0		887	1183		4	5		0	0		0	0		0	0		13	36		38	107		70	199		85	242		2	7
	1	0		906	1208		3	4		0	0		0	0		0	0		14	40		41	118		77	221		94	268		3	8
F9	0	0		1062	1771		3	6		0	0		0	0		0	0		46	69		78	118		146	221		210	318		5	7
	0	0		1137	1892		5	7		0	0		0	0		0	0		49	74		83	126		155	237		224	340		5	7
	0	0		1325	1887		5	7		0	0		0	0		0	0		49	74		83	125		157	236		224	339		5	7
	0	0		1335	1725		3	5		0	0		0	0		0	0		45	67		76	115		143	216		205	310		4	7
	0	0		1063	1564		4	8		0	0		0	0		0	0		40	61		68	104		129	196		185	281		4	6

## Sheet: Field experiment 
Supplementary table 12. Number of Cerambycidae caught during a field experiment conducted in Guangxi Autonomous Region, China, during March to April 2016
Setup date	Collection date	Province	Location	replication	Treatment Code	Insect species	Number captured	Sex
								male	female	Notes
2016-03-12	2016-03-19	Guangxi	Gaofeng forest	1	A	/	0
2016-03-12	2016-03-19	Guangxi	Gaofeng forest	2	A	/	0
2016-03-12	2016-03-19	Guangxi	Gaofeng forest	3	A	/	0
2016-03-12	2016-03-19	Guangxi	Gaofeng forest	4	A	/	0
2016-03-12	2016-03-19	Guangxi	Gaofeng forest	5	A	/	0
2016-03-12	2016-03-19	Guangxi	Gaofeng forest	6	A	/	0
2016-03-12	2016-03-19	Guangxi	Gaofeng forest	1	B	/	0
2016-03-12	2016-03-19	Guangxi	Gaofeng forest	2	B	/	0
2016-03-12	2016-03-19	Guangxi	Gaofeng forest	3	B	/	0
2016-03-12	2016-03-19	Guangxi	Gaofeng forest	4	B	/	0
2016-03-12	2016-03-19	Guangxi	Gaofeng forest	5	B	/	0
2016-03-12	2016-03-19	Guangxi	Gaofeng forest	6	B	/	0
2016-03-12	2016-03-19	Guangxi	Gaofeng forest	1	A+B	Callidium villosulum Fairmaire	2	0	2
2016-03-12	2016-03-19	Guangxi	Gaofeng forest	2	A+B	Callidium villosulum Fairmaire	1	0	1
2016-03-12	2016-03-19	Guangxi	Gaofeng forest	3	A+B	/	0
2016-03-12	2016-03-19	Guangxi	Gaofeng forest	4	A+B	Callidium villosulum Fairmaire	1	1	0
2016-03-12	2016-03-19	Guangxi	Gaofeng forest	5	A+B	Callidium villosulum Fairmaire	1	0	1
2016-03-12	2016-03-19	Guangxi	Gaofeng forest	6	A+B	/	0
2016-03-12	2016-03-19	Guangxi	Gaofeng forest	1	D	/	0
2016-03-12	2016-03-19	Guangxi	Gaofeng forest	2	D	/	0
2016-03-12	2016-03-19	Guangxi	Gaofeng forest	3	D	/	0
2016-03-12	2016-03-19	Guangxi	Gaofeng forest	4	D	/	0
2016-03-12	2016-03-19	Guangxi	Gaofeng forest	5	D	/	0
2016-03-12	2016-03-19	Guangxi	Gaofeng forest	6	D	/	0
2016-03-12	2016-03-26	Guangxi	Gaofeng forest	1	A	/	0
2016-03-12	2016-03-26	Guangxi	Gaofeng forest	2	A	/	0
2016-03-12	2016-03-26	Guangxi	Gaofeng forest	3	A	/	0
2016-03-12	2016-03-26	Guangxi	Gaofeng forest	4	A	/	0
2016-03-12	2016-03-26	Guangxi	Gaofeng forest	5	A	/	0
2016-03-12	2016-03-26	Guangxi	Gaofeng forest	6	A	Callidium villosulum Fairmaire	4	1	3
2016-03-12	2016-03-26	Guangxi	Gaofeng forest	1	B	/	0
2016-03-12	2016-03-26	Guangxi	Gaofeng forest	2	B	/	0
2016-03-12	2016-03-26	Guangxi	Gaofeng forest	3	B	Allotraeus asiticus (Schwarzer)	1	0	1
2016-03-12	2016-03-26	Guangxi	Gaofeng forest	4	B	/	0
2016-03-12	2016-03-26	Guangxi	Gaofeng forest	5	B	Allotraeus asiticus (Schwarzer)	2	2	0
2016-03-12	2016-03-26	Guangxi	Gaofeng forest	6	B	/	0
2016-03-12	2016-03-26	Guangxi	Gaofeng forest	1	A+B	Callidium villosulum Fairmaire	11	5	6
2016-03-12	2016-03-26	Guangxi	Gaofeng forest	2	A+B	Callidium villosulum Fairmaire	4	1	3
2016-03-12	2016-03-26	Guangxi	Gaofeng forest	3	A+B	Callidium villosulum Fairmaire	2	0	2
2016-03-12	2016-03-26	Guangxi	Gaofeng forest	4	A+B	Callidium villosulum Fairmaire	3	1	2
2016-03-12	2016-03-26	Guangxi	Gaofeng forest	5	A+B	Callidium villosulum Fairmaire	9	1	8
2016-03-12	2016-03-26	Guangxi	Gaofeng forest	6	A+B	Callidium villosulum Fairmaire	16	6	10
2016-03-12	2016-03-26	Guangxi	Gaofeng forest	1	D	/	0
2016-03-12	2016-03-26	Guangxi	Gaofeng forest	2	D	/	0
2016-03-12	2016-03-26	Guangxi	Gaofeng forest	3	D	/	0
2016-03-12	2016-03-26	Guangxi	Gaofeng forest	4	D	/	0
2016-03-12	2016-03-26	Guangxi	Gaofeng forest	5	D	/	0
2016-03-12	2016-03-26	Guangxi	Gaofeng forest	6	D	/	0
2016-03-12	2016-04-02	Guangxi	Gaofeng forest	1	A	/	0
2016-03-12	2016-04-02	Guangxi	Gaofeng forest	2	A	/	0
2016-03-12	2016-04-02	Guangxi	Gaofeng forest	3	A	/	0
2016-03-12	2016-04-02	Guangxi	Gaofeng forest	4	A	/	0
2016-03-12	2016-04-02	Guangxi	Gaofeng forest	5	A	Callidium villosulum Fairmaire	2	1	1
2016-03-12	2016-04-02	Guangxi	Gaofeng forest	6	A	/	0
2016-03-12	2016-04-02	Guangxi	Gaofeng forest	1	B	Allotraeus asiticus (Schwarzer)	1	0	1
2016-03-12	2016-04-02	Guangxi	Gaofeng forest	2	B	/	0
2016-03-12	2016-04-02	Guangxi	Gaofeng forest	3	B	Callidium villosulum Fairmaire	1	0	1
2016-03-12	2016-04-02	Guangxi	Gaofeng forest	4	B	/	0
2016-03-12	2016-04-02	Guangxi	Gaofeng forest	5	B	Allotraeus asiticus (Schwarzer)	1	0	1
2016-03-12	2016-04-02	Guangxi	Gaofeng forest	6	B	Allotraeus asiticus (Schwarzer)	2	1	1
2016-03-12	2016-04-02	Guangxi	Gaofeng forest	1	A+B	Callidium villosulum Fairmaire	9	3	6
2016-03-12	2016-04-02	Guangxi	Gaofeng forest	2	A+B	Callidium villosulum Fairmaire	2	1	1
2016-03-12	2016-04-02	Guangxi	Gaofeng forest	3	A+B	Callidium villosulum Fairmaire	1	1	0
2016-03-12	2016-04-02	Guangxi	Gaofeng forest	4	A+B	Callidium villosulum Fairmaire	3	1	2
2016-03-12	2016-04-02	Guangxi	Gaofeng forest	5	A+B	Allotraeus asiticus (Schwarzer)	3	0	3
2016-03-12	2016-04-02	Guangxi	Gaofeng forest	5	A+B	Callidium villosulum Fairmaire	10	2	8
2016-03-12	2016-04-02	Guangxi	Gaofeng forest	6	A+B	Allotraeus asiticus (Schwarzer)	1	1	0
2016-03-12	2016-04-02	Guangxi	Gaofeng forest	6	A+B	Callidium villosulum Fairmaire	6	2	4
2016-03-12	2016-04-02	Guangxi	Gaofeng forest	1	D	/	0
2016-03-12	2016-04-02	Guangxi	Gaofeng forest	2	D	/	0
2016-03-12	2016-04-02	Guangxi	Gaofeng forest	3	D	/	0
2016-03-12	2016-04-02	Guangxi	Gaofeng forest	6	D	/	0
2016-03-12	2016-04-09	Guangxi	Gaofeng forest	1	A	Callidium villosulum Fairmaire	2	0	2
2016-03-12	2016-04-09	Guangxi	Gaofeng forest	2	A	/	0
2016-03-12	2016-04-09	Guangxi	Gaofeng forest	3	A	/	0
2016-03-12	2016-04-09	Guangxi	Gaofeng forest	4	A	/	0
2016-03-12	2016-04-09	Guangxi	Gaofeng forest	5	A	Callidium villosulum Fairmaire	2	0	2
2016-03-12	2016-04-09	Guangxi	Gaofeng forest	6	A	/	0
2016-03-12	2016-04-09	Guangxi	Gaofeng forest	1	B	Allotraeus asiticus (Schwarzer)	16	3	13
2016-03-12	2016-04-09	Guangxi	Gaofeng forest	2	B	Allotraeus asiticus (Schwarzer)	15	5	10
2016-03-12	2016-04-09	Guangxi	Gaofeng forest	3	B	/	0
2016-03-12	2016-04-09	Guangxi	Gaofeng forest	4	B	Allotraeus asiticus (Schwarzer)	11	5	6
2016-03-12	2016-04-09	Guangxi	Gaofeng forest	5	B	Allotraeus asiticus (Schwarzer)	2	1	1
2016-03-12	2016-04-09	Guangxi	Gaofeng forest			Allotraeus asiticus (Schwarzer)	42	13	29
2016-03-12	2016-04-09	Guangxi	Gaofeng forest				0
2016-03-12	2016-04-09	Guangxi	Gaofeng forest	1	A+B	Callidium villosulum Fairmaire	29	7	22
2016-03-12	2016-04-09	Guangxi	Gaofeng forest		A+B	Allotraeus asiticus (Schwarzer)	21	5	16
2016-03-12	2016-04-09	Guangxi	Gaofeng forest	2	A+B	Allotraeus asiticus (Schwarzer)	5	5	0
2016-03-12	2016-04-09	Guangxi	Gaofeng forest			Callidium villosulum Fairmaire	21	8	13
2016-03-12	2016-04-09	Guangxi	Gaofeng forest	3	A+B	Allotraeus asiticus (Schwarzer)	1	1	0
2016-03-12	2016-04-09	Guangxi	Gaofeng forest	3	A+B	Callidium villosulum Fairmaire	13	5	8
2016-03-12	2016-04-09	Guangxi	Gaofeng forest	4	A+B	Allotraeus asiticus (Schwarzer)	4	3	1
2016-03-12	2016-04-09	Guangxi	Gaofeng forest	4	A+B	Callidium villosulum Fairmaire	17	7	10
2016-03-12	2016-04-09	Guangxi	Gaofeng forest	5	A+B	Allotraeus asiticus (Schwarzer)	15	6	9
2016-03-12	2016-04-09	Guangxi	Gaofeng forest	5	A+B	Callidium villosulum Fairmaire	29	14	15
2016-03-12	2016-04-09	Guangxi	Gaofeng forest	6	A+B	Callidium villosulum Fairmaire	24	1	23
2016-03-12	2016-04-09	Guangxi	Gaofeng forest	6	A+B	Allotraeus asiticus (Schwarzer)	32	16	16
2016-03-12	2016-04-09	Guangxi	Gaofeng forest
2016-03-12	2016-04-09	Guangxi	Gaofeng forest	1	D	/	0
2016-03-12	2016-04-09	Guangxi	Gaofeng forest	2	D	/	0
2016-03-12	2016-04-09	Guangxi	Gaofeng forest	3	D	Allotraeus asiticus (Schwarzer)	1	0	1
2016-03-12	2016-04-09	Guangxi	Gaofeng forest	4	D	/	0
2016-03-12	2016-04-09	Guangxi	Gaofeng forest	6	D	/	0
2016-03-12	2016-04-16	Guangxi	Gaofeng forest	1	A	Callidium villosulum Fairmaire	2	1	1
2016-03-12	2016-04-16	Guangxi	Gaofeng forest	2	A	Callidium villosulum Fairmaire	4	0	4
2016-03-12	2016-04-16	Guangxi	Gaofeng forest	3	A	/	0
2016-03-12	2016-04-16	Guangxi	Gaofeng forest	4	A	Callidium villosulum Fairmaire	9	2	7
2016-03-12	2016-04-16	Guangxi	Gaofeng forest	5	A	Callidium villosulum Fairmaire	1	0	1
2016-03-12	2016-04-16	Guangxi	Gaofeng forest	5	A	/	0
2016-03-12	2016-04-16	Guangxi	Gaofeng forest	6	A	/	0
2016-03-12	2016-04-16	Guangxi	Gaofeng forest
2016-03-12	2016-04-16	Guangxi	Gaofeng forest	1	B	Allotraeus asiticus (Schwarzer)	14	4	10
2016-03-12	2016-04-16	Guangxi	Gaofeng forest	2	B	Allotraeus asiticus (Schwarzer)	28	11	17
2016-03-12	2016-04-16	Guangxi	Gaofeng forest	3	B	Allotraeus asiticus (Schwarzer)	64	26	38
2016-03-12	2016-04-16	Guangxi	Gaofeng forest	4	B	Allotraeus asiticus (Schwarzer)	24	10	14
2016-03-12	2016-04-16	Guangxi	Gaofeng forest	5	B	Allotraeus asiticus (Schwarzer)	58	25	33
2016-03-12	2016-04-16	Guangxi	Gaofeng forest	6	B	Allotraeus asiticus (Schwarzer)	143	56	87
2016-03-12	2016-04-16	Guangxi	Gaofeng forest
2016-03-12	2016-04-16	Guangxi	Gaofeng forest	1	A+B	Callidium villosulum Fairmaire	23	1	22
2016-03-12	2016-04-16	Guangxi	Gaofeng forest	1	A+B	Allotraeus asiticus (Schwarzer)	63	30	33
2016-03-12	2016-04-16	Guangxi	Gaofeng forest	2	A+B	Callidium villosulum Fairmaire	48	14	34
2016-03-12	2016-04-16	Guangxi	Gaofeng forest	2	A+B	Allotraeus asiticus (Schwarzer)	50	19	31
2016-03-12	2016-04-16	Guangxi	Gaofeng forest	3	A+B	Allotraeus asiticus (Schwarzer)	53	17	36
2016-03-12	2016-04-16	Guangxi	Gaofeng forest	3	A+B	Callidium villosulum Fairmaire	27	10	17
2016-03-12	2016-04-16	Guangxi	Gaofeng forest	4	A+B	Allotraeus asiticus (Schwarzer)	13	6	7
2016-03-12	2016-04-16	Guangxi	Gaofeng forest	4	A+B	Callidium villosulum Fairmaire	15	9	6
2016-03-12	2016-04-16	Guangxi	Gaofeng forest	5	A+B	Allotraeus asiticus (Schwarzer)	39	17	22
2016-03-12	2016-04-16	Guangxi	Gaofeng forest	5	A+B	Callidium villosulum Fairmaire	22	12	10
2016-03-12	2016-04-16	Guangxi	Gaofeng forest	6	A+B	Allotraeus asiticus (Schwarzer)	73	36	37
2016-03-12	2016-04-16	Guangxi	Gaofeng forest	6	A+B	Callidium villosulum Fairmaire	27	10	17
2016-03-12	2016-04-16	Guangxi	Gaofeng forest	1	D	/	0
2016-03-12	2016-04-16	Guangxi	Gaofeng forest	2	D	/	0
2016-03-12	2016-04-16	Guangxi	Gaofeng forest	3	D	/	0
2016-03-12	2016-04-16	Guangxi	Gaofeng forest	4	D	/	0
2016-03-12	2016-04-16	Guangxi	Gaofeng forest	5	D	/	0
2016-03-12	2016-04-16	Guangxi	Gaofeng forest	6	D	/	0
2016-03-12	2016-04-24	Guangxi	Gaofeng forest	1	A	/	0
2016-03-12	2016-04-24	Guangxi	Gaofeng forest	2	A	/	0
2016-03-12	2016-04-24	Guangxi	Gaofeng forest	3	A	/	0
2016-03-12	2016-04-24	Guangxi	Gaofeng forest	4	A	/	0
2016-03-12	2016-04-24	Guangxi	Gaofeng forest	5	A	/	0
2016-03-12	2016-04-24	Guangxi	Gaofeng forest	5	A	/	0
2016-03-12	2016-04-24	Guangxi	Gaofeng forest	6	A	/	0
2016-03-12	2016-04-24	Guangxi	Gaofeng forest	1	B	Allotraeus asiticus (Schwarzer)	10	3	7
2016-03-12	2016-04-24	Guangxi	Gaofeng forest	2	B	Allotraeus asiticus (Schwarzer)	8	1	7
2016-03-12	2016-04-24	Guangxi	Gaofeng forest	3	B	Allotraeus asiticus (Schwarzer)	13	2	11
2016-03-12	2016-04-24	Guangxi	Gaofeng forest	4	B	Allotraeus asiticus (Schwarzer)	5	3	2
2016-03-12	2016-04-24	Guangxi	Gaofeng forest	5	B	Allotraeus asiticus (Schwarzer)	31	7	24
2016-03-12	2016-04-24	Guangxi	Gaofeng forest	6	B	/	0
2016-03-12	2016-04-24	Guangxi	Gaofeng forest	1	A+B	Allotraeus asiticus (Schwarzer)	2	2	0
2016-03-12	2016-04-24	Guangxi	Gaofeng forest	2	A+B	Allotraeus asiticus (Schwarzer)	3	1	2
2016-03-12	2016-04-24	Guangxi	Gaofeng forest	2	A+B	Callidium villosulum Fairmaire	2	1	1
2016-03-12	2016-04-24	Guangxi	Gaofeng forest	3	A+B	Allotraeus asiticus (Schwarzer)	4	3	1
2016-03-12	2016-04-24	Guangxi	Gaofeng forest	3	A+B	Callidium villosulum Fairmaire	2	1	1
2016-03-12	2016-04-24	Guangxi	Gaofeng forest	4	A+B	Allotraeus asiticus (Schwarzer)	28	9	19
2016-03-12	2016-04-24	Guangxi	Gaofeng forest	4	A+B	Callidium villosulum Fairmaire	5	2	3
2016-03-12	2016-04-24	Guangxi	Gaofeng forest	5	A+B	Allotraeus asiticus (Schwarzer)	7	5	2
2016-03-12	2016-04-24	Guangxi	Gaofeng forest	5	A+B	Callidium villosulum Fairmaire	3	0	3
2016-03-12	2016-04-24	Guangxi	Gaofeng forest	6	A+B	Allotraeus asiticus (Schwarzer)	10	2	8
2016-03-12	2016-04-24	Guangxi	Gaofeng forest	6	A+B	Callidium villosulum Fairmaire	2	0	2
2016-03-12	2016-04-24	Guangxi	Gaofeng forest	1	D	/	0
2016-03-12	2016-04-24	Guangxi	Gaofeng forest	2	D	/	0
2016-03-12	2016-04-24	Guangxi	Gaofeng forest	3	D	/	0
2016-03-12	2016-04-24	Guangxi	Gaofeng forest	4	D	/	0
2016-03-12	2016-04-24	Guangxi	Gaofeng forest	5	D	/	0
2016-03-12	2016-04-24	Guangxi	Gaofeng forest	6	D	/	0
SUM							1336	494	842
